# Supplementary material for: Radiofrequency Wave Sensing for Rapid Animal Health Monitoring: A Proof-of-Concept Study
Source: Vet Sci. 2025 Nov 18;12(11):1096. doi: 10.3390/vetsci12111096 (PMC12656894; doi:10.3390/vetsci12111096)
Supplement: Supplementary file 1 [file vetsci-12-01096-s001.zip]

Archive with 1 entries (1 files):
- vetsci-3910655-supplementary.pdf
